# Supplementary material for: Surface Modification of FeCoNiCr Medium-Entropy Alloy (MEA) Using Octadecyltrichlorosilane and Atmospheric-Pressure Plasma Jet
Source: Polymers (Basel). 2020 Apr 2;12(4):788. doi: 10.3390/polym12040788 (PMC7240591; doi:10.3390/polym12040788)
Supplement: Supplementary file 1 [file polymers-12-00788-s001.zip]

Archive with 1 entries (1 files):
- polymers-759807-SI.docx
